# Supplementary material for: Molecular Recognition and Modification Strategies of Umami Dipeptides with T1R1/T1R3 Receptors
Source: Molecules. 2025 Jun 27;30(13):2774. doi: 10.3390/molecules30132774 (PMC12251166; doi:10.3390/molecules30132774)
Supplement: Supplementary file 1 [file molecules-30-02774-s001.zip]

Archive with 1 entries (1 files):
- molecules-3715008-supplementary.pdf
